# Supplementary material for: Optimization and evaluation of a live virus SARS-CoV-2 neutralization assay
Source: PLoS One. 2022 Jul 28;17(7):e0272298. doi: 10.1371/journal.pone.0272298 (PMC9333216; doi:10.1371/journal.pone.0272298)
Supplement: S1 Dataset — (XLSX) [file pone.0272298.s007.xlsx]

## Sheet: Figure 1A
SARS-CoV-2 virus titration after different incubation periods (OD values)
	24 hours post-inoculation				48 hours post-inoculation				72 hours post-inoculation
Log10 Virus Dilution	Replicate 1	Replicate 2	Replicate 3	Replicate 4	Replicate 1	Replicate 2	Replicate 3	Replicate 4	Replicate 1	Replicate 2	Replicate 3	Replicate 4
-1	1.903	2.032	2.182	2.133	2.666	2.654	2.571	2.653	2.65	2.646	2.668	2.66
-1.5	1.816	2.024	1.791	1.976	2.452	2.416	2.393	2.332	2.726	2.841	2.751	2.724
-2	1.58	1.575	1.722	1.611	2.271	2.24	2.288	2.228	2.75	2.733	2.776	2.724
-2.5	1.14	1.156	1.078	1.33	1.832	1.759	1.85	1.837	2.494	2.683	2.455	2.595
-3	1.035	0.933	0.804	0.922	1.735	1.623	1.758	1.505	2.455	2.6	2.446	2.435
-3.5	0.463	0.66	0.614	0.429	1.542	1.49	1.326	1.611	1.783	1.655	1.861	1.894
-4	0.402	0.272	0.251	0.432	1.485	1.144	1.453	1.417	1.774	1.868	1.852	1.878
-4.5	0.2	0.217	0.211	0.265	1.484	1.006	1.507	1.271	1.408	0.277	1.836	1.414
-5	0.129	0.115	0.1	0.129	0.159	0.221	1.014	0.783	1.288	1.594	1.567	1.462
-5.5	0.153	0.165	0.13	0.154	0.187	0.19	0.192	1.18	1.565	0.192	0.272	1.557
-6	0.106	0.131	0.194	0.146	1.448	0.191	0.193	1.123	0.329	0.233	0.274	0.242
-6.5	0.081	0.106	0.143	0.118	0.223	0.163	0.152	0.964	0.248	0.218	0.209	0.23

## Sheet: Figure 1B
SARS-CoV-2 virus variant titration after 24 hours (OD values)
	Alpha (B.1.1.7)				Beta (B.1.351)				Delta (B.1.617.1)				Delta (B.1.617.2)
Log10 Virus Dilution	Replicate 1	Replicate 2	Replicate 3	Replicate 4	Replicate 1	Replicate 2	Replicate 3	Replicate 4	Replicate 1	Replicate 2	Replicate 3	Replicate 4	Replicate 1	Replicate 2	Replicate 3	Replicate 4
-1	2.057	2.019	2.252	2.283	2.38	2.496	2.322	2.27	1.767	1.735	1.698	1.721	2.008	2.071	2.275	2.196
-1.5	1.896	1.837	1.858	1.765	1.863	1.969	1.746	1.853	1.498	1.54	1.557	1.618	1.767	1.899	2.028	1.693
-2	1.776	1.651	1.73	1.53	1.779	1.714	1.646	1.65	1.279	1.273	1.246	1.289	1.47	1.476	1.511	1.451
-2.5	1.55	1.434	1.429	1.522	1.532	1.555	1.435	1.652	0.843	0.753	0.789	0.997	0.91	0.939	0.907	1.005
-3	1.286	1.141	1.099	1.078	1.094	1.036	1.109	1.203	0.455	0.479	0.427	0.368	0.567	0.575	0.64	0.6
-3.5	0.794	0.616	0.782	0.872	0.592	0.571	0.784	0.837	0.253	0.225	0.252	0.276	0.25	0.296	0.297	0.303
-4	0.342	0.361	0.31	0.332	0.322	0.448	0.423	0.53	0.194	0.209	0.18	0.192	0.227	0.268	0.222	0.236
-4.5	0.208	0.217	0.203	0.231	0.171	0.214	0.241	0.194	0.194	0.171	0.208	0.167	0.177	0.171	0.184	0.181
-5	0.185	0.185	0.2	0.142	0.285	0.321	0.189	0.16	0.187	0.163	0.201	0.148	0.175	0.161	0.177	0.207
-5.5	0.16	0.166	0.168	0.162	0.162	0.169	0.198	0.172	0.163	0.176	0.171	0.138	0.169	0.155	0.232	0.302
-6	0.159	0.2	0.17	0.205	0.158	0.157	0.154	0.156	0.186	0.172	0.164	0.141	0.174	0.181	0.158	0.209

## Sheet: Figure 2A+2B
SARS-CoV-2 virus titration using different cell numbers as a monolayer or in suspension (OD values)
Monolayer
	6000 cells			8000 cells			10000 cells			12000 cells			14000 cells			16000 cells
Log10 Virus Dilution	Replicate 1	Replicate 2	Replicate 3	Replicate 1	Replicate 2	Replicate 3	Replicate 1	Replicate 2	Replicate 3	Replicate 1	Replicate 2	Replicate 3	Replicate 1	Replicate 2	Replicate 3	Replicate 1	Replicate 2	Replicate 3
-1.5	1.85	1.939	1.947	1.883	1.862	2.098	2.164	2.048	2.261	2.196	2.114	2.103	2.213	2.246	2.205	2.133	2.236	2.191
-2	1.204	1.137	0.995	1.002	1.146	1.245	1.462	1.292	1.532	1.487	1.346	1.457	1.622	1.677	1.588	1.689	1.785	1.684
-2.5	0.56	0.621	0.447	0.604	0.682	0.616	0.829	0.954	0.86	0.905	0.989	0.847	1.046	1.029	0.954	1.118	1.2	0.922
-3	0.241	0.249	0.312	0.181	0.239	0.279	0.301	0.388	0.457	0.557	0.589	0.486	0.511	0.568	0.461	0.617	0.699	0.675
-3.5	0.119	0.142	0.104	0.125	0.313	0.214	0.276	0.212	0.294	0.277	0.233	0.211	0.236	0.305	0.263	0.289	0.381	0.344
-4	0.195	0.086	0.096	0.143	0.13	0.116	0.165	0.216	0.191	0.193	0.154	0.194	0.205	0.217	0.195	0.224	0.249	0.163
-4.5	0.082	0.088	0.099	0.108	0.108	0.148	0.139	0.139	0.149	0.146	0.174	0.167	0.175	0.184	0.169	0.17	0.22	0.215
-5	0.079	0.085	0.106	0.114	0.115	0.119	0.145	0.165	0.143	0.129	0.126	0.147	0.135	0.152	0.155	0.185	0.131	0.139
Total Area Under Curve	1.63			1.749			2.22			2.303			2.493			2.692
Std. Error	0.05735			0.06821			0.06508			0.04557			0.03347			0.06328
95% Confidence Interval	1.518 to 1.742			1.615 to 1.883			2.092 to 2.347			2.214 to 2.393			2.427 to 2.559			2.568 to 2.816
Suspension
	12000 cells			14000 cells			16000 cells			18000 cells			20000 cells			22000 cells
Log10 Virus Dilution	Replicate 1	Replicate 2	Replicate 3	Replicate 1	Replicate 2	Replicate 3	Replicate 1	Replicate 2	Replicate 3	Replicate 1	Replicate 2	Replicate 3	Replicate 1	Replicate 2	Replicate 3	Replicate 1	Replicate 2	Replicate 3
-1.5	2.083	2.077	1.97	2.287	2.097	1.996	2.184	2.042	2.171	1.996	1.865	1.996	1.826	1.808	1.759	1.87	1.926	1.942
-2	1.276	1.002	1.043	1.404	1.183	1.425	1.615	1.274	1.658	2.472	1.818	2.123	2.249	2.195	2.177	2.405	2.376	2.156
-2.5	1.516	1.233	0.813	1.048	1.456	1.45	1.683	1.929	1.656	2.665	2.026	2.444	2.427	2.659	2.791	2.847	2.758	2.626
-3	1.629	1.462	1.231	1.32	1.89	1.503	2.011	2.364	1.677	2.773	2.63	2.427	2.568	2.406	2.584	2.68	2.736	2.657
-3.5	0.889	0.653	0.259	1.165	0.934	1.213	1.043	2.079	1.237	2.169	2.107	2.462	1.648	1.402	2.123	2.506	2.566	2.144
-4	0.904	0.201	0.153	0.432	0.643	0.56	0.757	1.195	0.785	1.607	1.329	1.471	1.158	1.331	0.966	1.622	1.356	1.947
-4.5	0.079	0.197	0.091	0.296	0.497	0.096	0.334	0.444	0.368	0.36	0.641	0.343	0.509	0.526	0.539	0.198	0.641	0.318
-5	0.087	0.074	0.153	0.094	0.086	0.075	0.105	0.083	0.094	0.099	0.097	0.53	0.32	0.246	0.113	0.773	0.398	0.312
Total Area Under Curve	2.976			3.639			4.575			6.193			5.882			6.692
Std. Error	0.2429			0.1739			0.2633			0.2121			0.1655			0.1787
95% Confidence Interval	2.499 to 3.452			3.298 to 3.980			4.059 to 5.091			5.777 to 6.609			5.558 to 6.207			6.341 to 7.042

## Sheet: Figure 2C
Virus infection signal and background measurements in the ELISA for different cell numbers as a monolayer or in suspension (OD values)
Monolayer - Mock infected (Background)
	Background OD value
	6000 cells	8000 cells	10000 cells	12000 cells	14000 cells	16000 cells
Replicate 1	0.089	0.123	0.141	0.143	0.133	0.161
Replicate 2	0.099	0.11	0.157	0.179	0.156	0.212
Replicate 3	0.093	0.11	0.141	0.148	0.183	0.193
Replicate 4	0.09	0.123	0.142	0.153	0.16	0.152
Average	0.09275	0.1165	0.14525	0.15575	0.158	0.1795
CV	4.852%	6.443%	5.403%	10.29%	12.96%	15.55%
Suspension - Mock infected (Background)
	Background OD value
	12000 cells	14000 cells	16000 cells	18000 cells	20000 cells	22000 cells
Replicate 1	0.074	0.086	0.094	0.09	0.093	0.11
Replicate 2	0.077	0.101	0.089	0.095	0.124	0.118
Replicate 3	0.083	0.095	0.107	0.122	0.238	0.109
Replicate 4	0.078	0.099	0.087	0.115	0.136	0.091
Average	0.078	0.09525	0.09425	0.1055	0.14775	0.107
CV	4.797%	6.984%	9.544%	14.61%	42.53%	10.66%
Monolayer - SARS-CoV-2 infected
	6000 cells								8000 cells								10000 cells								12000 cells								14000 cells								16000 cells
Log10 virus dilution	-1.5	-2	-2.5	-3	-3.5	-4	-4.5	-5	-1.5	-2	-2.5	-3	-3.5	-4	-4.5	-5	-1.5	-2	-2.5	-3	-3.5	-4	-4.5	-5	-1.5	-2	-2.5	-3	-3.5	-4	-4.5	-5	-1.5	-2	-2.5	-3	-3.5	-4	-4.5	-5	-1.5	-2	-2.5	-3	-3.5	-4	-4.5	-5
Replicate 1	1.85	1.204	0.56	0.241	0.119	0.195	0.082	0.079	1.883	1.002	0.604	0.181	0.125	0.143	0.108	0.114	2.164	1.462	0.829	0.301	0.276	0.165	0.139	0.145	2.196	1.487	0.905	0.557	0.277	0.193	0.146	0.129	2.213	1.622	1.046	0.511	0.236	0.205	0.175	0.135	2.133	1.689	1.118	0.617	0.289	0.224	0.17	0.185
Replicate 2	1.939	1.137	0.621	0.249	0.142	0.086	0.088	0.085	1.862	1.146	0.682	0.239	0.313	0.13	0.108	0.115	2.048	1.292	0.954	0.388	0.212	0.216	0.139	0.165	2.114	1.346	0.989	0.589	0.233	0.154	0.174	0.126	2.246	1.677	1.029	0.568	0.305	0.217	0.184	0.152	2.236	1.785	1.2	0.699	0.381	0.249	0.22	0.131
Replicate 3	1.947	0.995	0.447	0.312	0.104	0.096	0.099	0.106	2.098	1.245	0.616	0.279	0.214	0.116	0.148	0.119	2.261	1.532	0.86	0.457	0.294	0.191	0.149	0.143	2.103	1.457	0.847	0.486	0.211	0.194	0.167	0.147	2.205	1.588	0.954	0.461	0.263	0.195	0.169	0.155	2.191	1.684	0.922	0.675	0.344	0.163	0.215	0.139
Average	1.912	1.112	0.542667	0.267333	0.121667	0.125667	0.0896667	0.09	1.94767	1.131	0.634	0.233	0.217333	0.129667	0.121333	0.116	2.15767	1.42867	0.881	0.382	0.260667	0.190667	0.142333	0.151	2.13767	1.43	0.913667	0.544	0.240333	0.180333	0.162333	0.134	2.22133	1.629	1.00967	0.513333	0.268	0.205667	0.176	0.147333	2.18667	1.71933	1.08	0.663667	0.338	0.212	0.201667	0.151667
CV	2.816%	9.597%	16.27%	14.55%	15.73%	47.95%	9.615%	15.75%	6.706%	10.80%	6.625%	21.15%	43.27%	10.41%	19.03%	2.281%	4.942%	8.639%	7.388%	20.46%	16.53%	13.37%	4.056%	8.057%	2.377%	5.194%	7.814%	9.690%	13.98%	12.65%	8.976%	8.476%	0.9784%	2.757%	4.848%	10.43%	12.97%	5.356%	4.290%	7.321%	2.361%	3.311%	13.23%	6.352%	13.70%	20.87%	13.66%	19.22%
Suspension - SARS-CoV-2 infected
	12000 cells								14000 cells								16000 cells								18000 cells								20000 cells								22000 cells
Log10 virus dilution	-1.5	-2	-2.5	-3	-3.5	-4	-4.5	-5	-1.5	-2	-2.5	-3	-3.5	-4	-4.5	-5	-1.5	-2	-2.5	-3	-3.5	-4	-4.5	-5	-1.5	-2	-2.5	-3	-3.5	-4	-4.5	-5	-1.5	-2	-2.5	-3	-3.5	-4	-4.5	-5	-1.5	-2	-2.5	-3	-3.5	-4	-4.5	-5
Replicate 1	2.083	1.276	1.516	1.629	0.889	0.904	0.079	0.087	2.287	1.404	1.048	1.32	1.165	0.432	0.296	0.094	2.184	1.615	1.683	2.011	1.043	0.757	0.334	0.105	1.996	2.472	2.665	2.773	2.169	1.607	0.36	0.099	1.826	2.249	2.427	2.568	1.648	1.158	0.509	0.32	1.87	2.405	2.847	2.68	2.506	1.622	0.198	0.773
Replicate 2	2.077	1.002	1.233	1.462	0.653	0.201	0.197	0.074	2.097	1.183	1.456	1.89	0.934	0.643	0.497	0.086	2.042	1.274	1.929	2.364	2.079	1.195	0.444	0.083	1.865	1.818	2.026	2.63	2.107	1.329	0.641	0.097	1.808	2.195	2.659	2.406	1.402	1.331	0.526	0.246	1.926	2.376	2.758	2.736	2.566	1.356	0.641	0.398
Replicate 3	1.97	1.043	0.813	1.231	0.259	0.153	0.091	0.153	1.996	1.425	1.45	1.503	1.213	0.56	0.096	0.075	2.171	1.658	1.656	1.677	1.237	0.785	0.368	0.094	1.996	2.123	2.444	2.427	2.462	1.471	0.343	0.53	1.759	2.177	2.791	2.584	2.123	0.966	0.539	0.113	1.942	2.156	2.626	2.657	2.144	1.947	0.318	0.312
Average	2.04333	1.107	1.18733	1.44067	0.600333	0.419333	0.122333	0.104667	2.12667	1.33733	1.318	1.571	1.104	0.545	0.296333	0.085	2.13233	1.51567	1.756	2.01733	1.453	0.912333	0.382	0.094	1.95233	2.13767	2.37833	2.61	2.246	1.469	0.448	0.242	1.79767	2.207	2.62567	2.51933	1.72433	1.15167	0.524667	0.226333	1.91267	2.31233	2.74367	2.691	2.40533	1.64167	0.385667	0.494333
CV	3.112%	13.35%	29.79%	13.87%	53.02%	100.3%	53.09%	40.47%	6.948%	10.03%	17.74%	18.52%	13.51%	19.50%	67.66%	11.22%	3.681%	13.88%	8.567%	17.03%	37.90%	26.88%	14.74%	11.70%	3.874%	15.31%	13.64%	6.661%	8.442%	9.463%	37.36%	103.1%	1.929%	1.698%	7.018%	3.909%	21.26%	15.85%	2.867%	46.34%	1.977%	5.889%	4.053%	1.510%	9.491%	18.03%	59.41%	49.59%
CV - Coefficient of variation

## Sheet: Figure 3A
Titration curves of serum samples using different cell numbers (OD values)
6000 cells per well
	Low titer			Intermediate titer			High titer			Negative
Log10 Serum Dilution-1	Replicate 1	Replicate 2	Replicate 3	Replicate 1	Replicate 2	Replicate 3	Replicate 1	Replicate 2	Replicate 3	Replicate 1	Replicate 2	Replicate 3
0.39794	0.101	0.096	0.086	0.095	0.105	0.103				0.788	0.6	0.692
0.69897	0.096	0.104	0.128	0.09	0.094	0.08				0.716	0.621	0.675
1	0.168	0.235	0.153	0.078	0.07	0.072	0.143	0.144	0.148	0.616	0.797	0.671
1.30103	0.258	0.321	0.236	0.078	0.07	0.073	0.148	0.142	0.141	0.777	0.768	0.675
1.60206	0.455	0.357	0.496	0.088	0.08	0.081	0.142	0.12	0.137	0.632	0.545	0.604
1.90309	0.632	0.59	0.586	0.104	0.064	0.111	0.139	0.133	0.119	0.78	0.661	0.739
2.20412	0.788	0.775	0.707	0.14	0.128	0.174	0.146	0.116	0.128	0.788	0.706	0.651
2.50515	0.772	0.847	0.829	0.226	0.181	0.198	0.164	0.139	0.173	0.609	0.669	0.625
2.80618	0.932	0.936	0.81	0.437		0.325	0.227	0.209	0.198	0.631	0.779	0.847
3.10721	0.908	0.882	0.707	0.526	0.655	0.558	0.253	0.249	0.302	0.704	0.652	0.628
3.40824	0.802	0.808	0.905	0.767	0.732	0.761	0.451	0.352	0.393	0.803	0.791	0.684
3.70927							0.352	0.438	0.55
4.0103							0.362	0.594	0.709
4.31133							0.897	0.54	0.718
10000 cells per well
	Low titer			Intermediate titer			High titer			Negative
Log10 Serum Dilution-1	Replicate 1	Replicate 2	Replicate 3	Replicate 1	Replicate 2	Replicate 3	Replicate 1	Replicate 2	Replicate 3	Replicate 1	Replicate 2	Replicate 3
0.39794	0.138	0.142	0.133	0.137	0.148	0.141				1.048	0.878	0.886
0.69897	0.181	0.173	0.181	0.139	0.125	0.127				0.824	0.833	0.894
1	0.295	0.201	0.274	0.115	0.107	0.114	0.101	0.203	0.177	1.012	0.824	0.895
1.30103	0.533	0.37	0.391	0.12	0.111	0.136	0.147	0.202	0.165	0.835	0.924	0.97
1.60206	0.765	0.711	0.805	0.141	0.117	0.128	0.171	0.163	0.149	0.954	0.775	0.749
1.90309	0.963	0.945	1.089	0.181	0.184	0.174	0.179	0.176	0.142	0.937	0.88	0.713
2.20412	1.086	0.787	0.741	0.197	0.182	0.239	0.172	0.152	0.17	0.922	1.021	0.779
2.50515	1.032	0.95	1.096	0.482	0.459	0.416	0.174	0.168	0.201	0.973	0.882	0.828
2.80618	1.117	1.038	0.979	0.746	0.684	0.745	0.245	0.282	0.272	1.031	1.035	0.916
3.10721	0.921	0.948	0.908	0.882	0.806	0.871	0.366	0.283	0.304	1.025	0.886	0.891
3.40824	1.072	1.348	1.301	1.188	0.945	1.059	0.39	0.589	0.481	1.039	0.947	0.837
3.70927							0.659	0.669	0.64
4.0103							0.839	0.6	0.862
4.31133							0.957	0.953	1.016
14000 cells per well
Log10 Serum Dilution-1	Low			Intermediate			High			Negative
0.39794	0.185	0.158	0.161	0.158	0.15	0.177				1.381	1.221	1.367
0.69897	0.205	0.192	0.235	0.147	0.141	0.131				1.167	1.205	1.184
1	0.304	0.267	0.228	0.126	0.127	0.144	0.233	0.309	0.25	1.227	1.216	1.129
1.30103	0.627	0.525	0.618	0.115	0.124	0.127	0.172	0.241	0.218	1.242	1.214	1.169
1.60206	0.984	1.06	0.801	0.124	0.157	0.201	0.269	0.204	0.208	1.241	1.125	1.104
1.90309	1.048	1.154	1.196	0.263	0.19	0.189	0.239	0.209	0.196	1.164	1.208	1.146
2.20412	1.155	1.053	1.22	0.409	0.268	0.363	0.256	0.202	0.234	1.08	1.273	1.042
2.50515	1.3	1.205	1.329	0.585	0.471	0.679	0.21	0.248	0.302	1.231	1.174	1.287
2.80618	1.323	1.121	1.047	0.892	0.806	0.889	0.399	0.427	0.452	1.121	1.089	1.041
3.10721	1.461	1.4	1.179	1.108	1.246	1.089	0.688	0.76	0.526	1.194	1.151	1.059
3.40824	1.307	1.26	1.21	1.001	1.058	1.038	0.787	0.545	0.765	1.258	1.152	1.106
3.70927							0.88	0.982	1.039
4.0103							1.172	1.019	0.965
4.31133							1.17	1.101	1.023

## Sheet: Figure 3B
50% Serum Neutralization Titer using different cell numbers per well
	Low titer			Intermediate titer			High titer
	Replicate 1	Replicate 2	Replicate 3	Replicate 1	Replicate 2	Replicate 3	Replicate 1	Replicate 2	Replicate 3
6000 cells	37	41	38	759	648	876	5969	3176	2336
10000 cells	22	33	26	456	463	452	3207	3040	3086
14000 cells	23	24	26	346	455	326	1755	1977	1741

## Sheet: Figure 3C
50% Serum Neutralization Titer using different virus amounts
	Low titer			Intermediate titer			High titer
	Replicate 1	Replicate 2	Replicate 3	Replicate 1	Replicate 2	Replicate 3	Replicate 1	Replicate 2	Replicate 3
150 TCID50	24.2796	91.2906	31.5049	207.754	335.928	257.115	245.834	548.11	532.396
300 TCID50	12.251	41.2474	26.9923	185.17	129.279	129.846	190.507	182.273	241.219
600 TCID50	8.15563	16.2588	12.9709	75.4906	128.75	69.1054	93.1797	121.527	109.177

## Sheet: Figure 4
Normalization of raw 50% Serum Neutralization Titers using two different mathematical models
Low titer sample								Intermediate titer - exact titers								Intermediate titer - exact titers
Exact titers from 4-PL curve fit				Categorical titers				Exact titers from 4-PL curve fit				Categorical titers				Exact titers from 4-PL curve fit				Categorical titers
Raw	Model 1	Model 2		Raw Categorical	Model 1 Standardized	Model 2 Standardized		Raw	Model 1	Model 2		Raw Categorical	Model 1 Standardized	Model 2 Standardized		Raw	Model 1	Model 2		Raw Categorical	Model 1 Standardized	Model 2 Standardized
53	53	53		40	40	40		217	262	241		160	320	320		680	1202	1122		640	1280	1280
68	60	66		40	40	80		285	179	212		160	160	160		510	1186	1002		320	1280	1280
59	58	59		40	40	40		160	170	164		160	160	160		1685	1287	1242		1280	1280	1280
42	42	42		40	40	40		143	112	128		80	160	160		701	1380	1279		640	1280	1280
50	57	51		40	40	40		164	205	183		80	160	160		1252	905	890		640	640	640
47	47	47		40	40	40		189	226	208		160	160	160		670	1180	1099		640	1280	1280
85	73	81		80	80	80		254	163	194		160	160	160		580	1410	1218		320	1280	1280
62	62	62		40	80	80		208	223	216		160	160	160		1397	1084	1063		1280	1280	1280
42	43	42		40	40	40		199	149	170		160	160	160		605	1146	1039		320	1280	1280
56	64	58		40	80	40		170	213	190		160	160	160		1844	1274	1202		1280	1280	1280
59	59	59		40	40	40		227	276	254		160	320	320		729	1310	1235		640	1280	1280
64	56	62		40	40	80		316	194	228		160	160	160		637	1603	1411		320	1280	1280
55	55	55		40	40	40		196	210	204		160	160	160		1808	1372	1316		1280	1280	1280
47	47	47		40	40	40		152	119	136		80	160	160		635	1218	1112		320	1280	1280
44	49	45		40	40	40		190	243	216		160	320	160		1627	1141	1093		1280	1280	1280
39	39	39		20	40	40		192	230	211		160	160	160		647	1131	1049		320	1280	1280
72	63	70		80	80	80		311	191	225		320	160	160		581	1414	1222		320	1280	1280
45	45	45		40	40	40		172	183	178		160	160	160		2356	1745	1631		1280	1280	1280
56	57	56		40	40	40		173	132	151		80	160	160		614	1167	1061		320	1280	1280
51	58	52		40	40	40		191	244	218		160	320	160		2171	1471	1359		2560	1280	1280
49	49	49		40	40	40		158	185	170		160	160	160		610	1053	970		320	1280	1280
63	56	61		40	40	80		233	153	182		160	160	160		530	1247	1060		320	1280	1280
53	53	53		40	40	40		144	152	147		80	160	160		1892	1430	1366		1280	1280	1280
46	46	46		40	40	40		193	145	166		160	160	160		644	1241	1136		640	1280	1280
45	51	46		40	40	40		135	165	147		80	160	160		2310	1553	1423		1280	1280	1280

## Sheet: Figure 5
Negative plasma samples (OD values)
Dilution-1	Plasma 1		Plasma 2		Plasma 3		Plasma 4		Plasma 5		Plasma 6		Plasma 7		Plasma 8
1	0.388	0.3	0.248	0.308	0.379	0.325	0.349	0.282	0.432	0.302	0.425	0.337	0.387	0.312	0.432	0.355
2.5	0.976	1.183	1.317	1.202	1.199	1.482	1.501	1.193	1.081	1.184	1.156	1.08	1.236	1.011	0.939	1.148
5	1.267	1.319	1.614	1.282	1.423	1.538	1.422	1.458	1.363	1.246	1.443	1.425	1.361	1.249	1.316	1.32
10	1.386	1.513	1.42	1.42	1.601	1.569	1.525	1.547	1.425	1.439	1.534	1.386	1.479	1.553	1.444	1.49
Negative serum samples (pre-pandemic) (OD values)
Dilution-1	Serum 1	Serum 2	Serum 3	Serum 4	Serum 5	Serum 6	Serum 7	Serum 8
1	1.652	1.65	1.678	1.636	1.698	1.67	1.623	1.597
2.5	1.571	1.62	1.493	1.695	1.523	1.661	1.502	1.734
5	1.587	1.605	1.741	1.822	1.751	1.673	1.692	1.808
10	1.65	1.638	1.637	1.678	1.636	1.788	1.684	1.753
Matrix difference for the same sample (OD values)
Dilution-1	S1 serum		S1 EDTA		S1 NaHep		S2 serum		S2 NaHep
1	1.559	1.372	0.399	0.354	1.549	1.428	1.674	1.567	1.493	1.434
2.5	1.522	1.402	1.525	1.469	1.631	1.578	1.649	1.595	1.661	1.469
5	1.524	1.489	1.552	1.606	1.409	1.514	1.801	1.717	1.496	1.48
10	1.552	1.552	1.617	1.735	1.525	1.585	1.775	1.747	1.596	1.581

## Sheet: Figure 6
Inter-operator variability (50% Serum Neutralization Titers)
	Operator 1	Operator 2
Sample 1	138	126
Sample 2	237	245
Sample 3	13	15
Sample 4	156	160
Sample 5	218	159
Sample 6	82	63
Sample 7	365	348
Sample 8	62	70
Sample 9	6	11
Sample 10	59	56
Sample 11	137	98
Sample 12	34	19
Sample 13	145	119

[truncated: 1 more sheets: Figure 7]
